# Supplementary material for: New anionic cobalt(III) complexes enable enantioselective synthesis of spiro-fused oxazoline and iodoacetal derivatives
Source: Front Chem. 2022 Oct 13;10:1034291. doi: 10.3389/fchem.2022.1034291 (PMC9606352; doi:10.3389/fchem.2022.1034291)
Supplement: Supplementary file 1 [file DataSheet1.zip]

Archive with 2 entries (2 files):
- 1-Supporting information.PDF
- 2-Cif check file for 2a.PDF
